# Supplementary material for: The Aflibercept-Induced MicroRNA Profile in the Vitreous of Proliferative Diabetic Retinopathy Patients Detected by Next-Generation Sequencing
Source: Front Pharmacol. 2021 Dec 6;12:781276. doi: 10.3389/fphar.2021.781276 (PMC8685391; doi:10.3389/fphar.2021.781276)
Supplement: Supplementary file 1 [file Table1.XLSX]

## Sheet: clinical information
screening cohort							validation group
group	age	gender	Hypertension	HbA1c	Diabetes duration		group	age	gender	Hypertension	HbA1c	Diabetes duration
1	65	1	0	4.3	NA		1	69	1	0	4.5	NA
1	73	1	0	4.6	NA		1	73	1	0	4.1	NA
1	55	2	0	5	NA		1	68	1	0	3.5	NA
1	61	2	0	3.5	NA		1	69	2	0	4.6	NA
1	67	1	0	5.1	NA		1	68	2	0	4.1	NA
2	66	1	1	10.9	11		1	71	1	0	5	NA
2	68	1	0	11	17		1	63	2	0	4.3	NA
2	59	2	0	8.9	8.9		1	51	2	0	3.9	NA
2	71	2	0	7.4	7.8		1	62	1	0	4	NA
2	62	1	0	10.1	12		1	67	2	0	5.1	NA
3	65	2	0	10.9	9		1	65	1	0	5.2	NA
3	59	1	0	11.6	11		1	75	2	0	4.6	NA
3	71	2	0	7.1	13		2	68	1	0	9.1	12
3	67	1	0	8.1	15		2	57	2	0	6.5	8
3	69	2	1	8.9	9.5		2	63	1	0	8.7	11
							2	57	2	1	9.2	8
							2	65	1	1	9.2	15
							2	66	2	0	9.9	20
							2	68	2	0	7.9	13
							2	65	1	1	10.6	10
							2	71	2	0	8.5	9
							2	61	1	0	10.9	17
							2	56	1	0	6.9	20
							2	71	2	0	7.1	16
							3	63	1	0	8.1	15
							3	73	1	0	8	7
							3	57	2	0	5.5	18
							3	68	1	0	8.5	17
							3	71	1	0	9.7	8
							3	64	2	0	9.6	10
							3	59	2	0	7.9	15
							3	62	1	1	10.6	15
							3	72	2	1	10.3	15
							3	66	1	1	8.2	11
							3	76	2	0	6.2	15
							3	70	2	1	6.1	13

## Sheet: sequencing result
Gene ID	Gene Symbol	Type	case Expression	disease Expression	treat Expression	case Average Read Count	disease Average Read Count	treat Average Read Count	log2 (disease / case)	log2 (treat / case)	log2 (treat / disease)	Qvalue (disease / case)	Qvalue (treat / case)	Qvalue (treat / disease)
hsa-let-7a-3p		miRNA	0	11.6	0	0	12.4	0	13.5018		-13.5018	4.27964e-09		9.76498e-15
hsa-let-7a-5p		miRNA	184	605.4	418.2	192.4	791.4	426.8	1.71818	1.18449	-0.533696	3.69333e-71	0	8.2644e-195
hsa-let-7b-5p		miRNA	1006	7414.6	3345.4	1134	9265.4	3891.2	2.88174	1.73355	-1.14819	2.14925e-119	0	0
hsa-let-7c-5p		miRNA	600.8	2258	300.6	672.2	2651	310.2	1.91009	-0.99904	-2.90913	1.56459e-294	0	0
hsa-let-7d-3p		miRNA	172.6	1461.6	450.8	191.2	1627.8	536	3.08204	1.38506	-1.69699	9.91721e-30	2.25898e-287	0
hsa-let-7d-5p		miRNA	22.4	153.4	88.6	24.8	166.6	89.2	2.77573	1.98381	-0.79192	0.747426	8.34647e-22	2.95642e-41	Qvalue (treat / case)	Qvalue (treat / disease)
hsa-let-7e-3p		miRNA	20.4	0	0	24.8	0	0	-14.3163	-14.3163		6.62432e-71	1.00189e-64			9.76498e-15
hsa-let-7e-5p		miRNA	0.6	2	7.2	0.6	2.2	7.4	1.73697	3.58496	1.848	0.235035	0.0146299	0.0568898	0	8.2644e-195
hsa-let-7f-5p		miRNA	94.6	269.2	992.6	101.4	525	1059.8	1.50877	3.3913	1.88253	1.31455e-12	1.43278e-63	1.03749e-222	0	0
hsa-let-7g-3p		miRNA	0	0	0.4	0	0	0.4							0	0
hsa-let-7g-5p		miRNA	63	1114.2	595.8	66.4	1235	601.8	4.14451	3.2414	-0.903108	2.16551e-249	2.2073e-09	1.13943e-267	2.25898e-287	0
hsa-let-7i-3p		miRNA	0	10.8	0.6	0	14.4	0.6	13.3987		-4.16993	1.4249e-10		3.41681e-16	8.34647e-22	2.95642e-41
hsa-let-7i-5p		miRNA	575.6	7153.2	2769.6	625.6	8874.6	3216.6	3.63545	2.26654	-1.36891	0	4.02642e-102	0	1.00189e-64
hsa-miR-1-3p		miRNA	5	0	0.2	5	0	0.2	-12.2877	-4.64386		1.3365e-20	3.03562e-20		0.0146299	0.0568898
hsa-miR-100-5p		miRNA	434.2	369.8	591	484.4	410.2	758.6	-0.231615	0.444798	0.676413	0	0	4.43605e-30	1.43278e-63	1.03749e-222
hsa-miR-101-3p		miRNA	0	0	0.8	0	0	0.8
hsa-miR-10395-3p		miRNA	18.8	8	0	19.4	8.6	0	-1.23266	-14.1984	-12.9658	1.89237e-77	1.01002e-53	7.42263e-11	2.2073e-09	1.13943e-267
hsa-miR-103a-3p		miRNA	1	1.2	3.4	1	1.2	3.4	0.263034	1.76553	1.5025	0.000691835	0.132852	0.0230936		3.41681e-16
hsa-miR-103b		miRNA	0.2	7.4	4	0.2	7.4	4	5.20945	4.32193	-0.887525	0.000320863	0.032273	0.0943126	4.02642e-102	0
hsa-miR-106a-5p		miRNA	0	0	1	0	0	1		9.96578	9.96578		0.589072	0.032876	3.03562e-20
hsa-miR-106b-5p		miRNA	0.4	0	3	0.4	0	3		2.90689	11.5507		0.623005	4.02836e-05	0	4.43605e-30
hsa-miR-10a-5p		miRNA	84.4	2343	604	94	2727	739.2	4.79497	2.83923	-1.95574	0	3.87523e-14	0
hsa-miR-10b-5p		miRNA	17.4	2.8	8.4	18.2	2.8	8.8	-2.63559	-1.05063	1.58496	9.68092e-83	4.22117e-65	0.00407323	1.01002e-53	7.42263e-11
hsa-miR-1180-3p		miRNA	81.6	420	320.4	88.6	448.4	414.2	2.36375	1.97323	-0.390515	4.20254e-13	9.28727e-32	2.87529e-11	0.132852	0.0230936
hsa-miR-12136		miRNA	8.4	8.4	0.2	9.2	8.4	0.2	0	-5.39232	-5.39232	2.93056e-29	1.34547e-33	1.39644e-10	0.032273	0.0943126
hsa-miR-122-3p		miRNA	0.8	0	0.4	0.8	0	0.4		-1			0.00078504		0.589072	0.032876
hsa-miR-122-5p		miRNA	538	154	423.4	791.6	162.4	704	-1.80468	-0.345585	1.45909	0	0	0	0.623005	4.02836e-05
hsa-miR-1224-5p		miRNA	0	0	0.2	0	0	0.2							3.87523e-14	0
hsa-miR-1225-5p		miRNA	25.6	0	0	27.6	0	0	-14.6439	-14.6439		7.50028e-77	3.58265e-70		4.22117e-65	0.00407323
hsa-miR-1226-3p		miRNA	0	10.6	0	0	11	0	13.3718		-13.3718	4.58134e-08		2.47818e-13	9.28727e-32	2.87529e-11
hsa-miR-1227-3p		miRNA	0	8.6	0	0	8.8	0	13.0701		-13.0701	1.91788e-06		4.55385e-11	1.34547e-33	1.39644e-10
hsa-miR-124-3p		miRNA	27.4	0	0	27.8	0	0	-14.7419	-14.7419		2.94344e-77	1.49904e-70		0.00078504
hsa-miR-1246		miRNA	3	5.4	12	3	5.4	13.4	0.847997	2	1.152	6.71704e-07	7.70154e-11	0.00443553	0	0
hsa-miR-1247-5p		miRNA	13	0	0	14.6	0	0	-13.6662	-13.6662		2.08583e-47	3.31972e-43
hsa-miR-1249-3p		miRNA	0	52.6	0	0	59.2	0	15.6828		-15.6828	5.80808e-41		5.48994e-53	3.58265e-70
hsa-miR-1255b-5p		miRNA	0.2	0	16	0.2	0	16.8		6.32193	13.9658		1.50678e-11	4.00968e-21		2.47818e-13
hsa-miR-125a-5p		miRNA	0.4	0.6	0	1	0.6	0	0.584963	-8.64386		5.96926e-05	2.85095e-05			4.55385e-11
hsa-miR-125b-5p		miRNA	22.6	54.2	0.2	24.6	56.6	0.2	1.26197	-6.82018	-8.08215	8.69624e-34	1.48525e-63	3.94154e-51	1.49904e-70
hsa-miR-126-3p		miRNA	177.6	407.2	926	189.2	435.6	1034.6	1.19711	2.38238	1.18527	1.54813e-257	5.54851e-31	2.44413e-174	7.70154e-11	0.00443553
hsa-miR-126-5p		miRNA	0.6	0	3.6	0.6	0	3.6		2.58496	11.8138		0.91471	6.02786e-06	3.31972e-43
hsa-miR-1260a		miRNA	0	0.4	0.2	0	0.4	0.2			-1			0.673691		5.48994e-53
hsa-miR-1260b		miRNA	0	2	0.8	0	2	0.8	10.9658		-1.32193	0.166736		0.187312	1.50678e-11	4.00968e-21
hsa-miR-1269a		miRNA	0	0.4	0	0	0.4	0							2.85095e-05
hsa-miR-127-3p		miRNA	52.2	290.8	430.4	88.8	397.2	679	2.47791	3.04356	0.565651	2.98729e-68	6.17988e-05	1.27507e-168	1.48525e-63	3.94154e-51
hsa-miR-1270		miRNA	0.4	0	0.2	0.4	0	0.2		-1			0.0189398		5.54851e-31	2.44413e-174
hsa-miR-1275		miRNA	0	0	14.8	0	0	15.2		13.8533	13.8533		1.44326e-11	1.82762e-19	0.91471	6.02786e-06
hsa-miR-128-3p		miRNA	0.2	48.6	21.2	0.2	51.6	22.2	7.92481	6.72792	-1.19689	3.98455e-36	0.692094	5.95034e-58		0.673691
hsa-miR-1287-3p		miRNA	0	11.6	0	0	12	0	13.5018		-13.5018	8.44793e-09		2.40948e-14		0.187312
hsa-miR-1287-5p		miRNA	0	58.2	0	0	63.6	0	15.8287		-15.8287	1.00161e-43		4.28654e-56
hsa-miR-129-5p		miRNA	0	8	6.4	0	8	6.6	12.9658		-0.321928	7.55843e-06		3.26742e-10	6.17988e-05	1.27507e-168
hsa-miR-1292-5p		miRNA	0	10.6	0	0	11	0	13.3718		-13.3718	4.58134e-08		2.47818e-13	0.0189398
hsa-miR-1296-5p		miRNA	0.2	0.2	8.2	0.2	0.2	8.4	0			0.113176			1.44326e-11	1.82762e-19
hsa-miR-1301-3p		miRNA	0	122.2	0	0	136.8	0	16.8989		-16.8989	6.33431e-86		3.28481e-102	0.692094	5.95034e-58
hsa-miR-1306-3p		miRNA	0	11.2	0	0	11.8	0	13.4512		-13.4512	1.17953e-08		3.80354e-14		2.40948e-14
hsa-miR-1306-5p		miRNA	0	0.2	114	0	0.2	186.6		16.7987	9.15482		6.97702e-112	7.68626e-164		4.28654e-56
hsa-miR-1307-3p		miRNA	0.6	32.8	38	0.6	33.6	38.4	5.77259	5.98489	0.212304	6.98885e-18	5.59866e-13	0.203659		3.26742e-10
hsa-miR-1307-5p		miRNA	0	0.2	15.2	0	0.2	16.4		13.8918	6.24793		1.82741e-12	5.67165e-22		2.47818e-13
hsa-miR-130a-3p		miRNA	0	0	0.6	0	0	0.6
hsa-miR-130b-3p		miRNA	0	0.2	0	0	0.2	0								3.28481e-102
hsa-miR-130b-5p		miRNA	0	70	0.2	0	75.4	0.2	16.0951		-8.45121	5.66665e-51		3.3696e-72		3.80354e-14
hsa-miR-132-3p		miRNA	0	0.2	0	0	0.2	0							6.97702e-112	7.68626e-164
hsa-miR-132-5p		miRNA	0	4	0	0	5	0	11.9658		-11.9658	0.00125258		7.06215e-07	5.59866e-13	0.203659
hsa-miR-134-5p		miRNA	0.2	0	0	0.2	0	0							1.82741e-12	5.67165e-22
hsa-miR-135a-5p		miRNA	0.2	0	0.2	0.2	0	0.2		0			0.166365
hsa-miR-139-3p		miRNA	0	40.6	27.8	0	45.2	29.4	15.3092		-0.546395	5.8656e-32		1.09637e-42
hsa-miR-139-5p		miRNA	5.4	38.4	12.8	5.8	40	13	2.83007	1.24511	-1.58496	0.770621	1.24562e-23	5.00337e-44		3.3696e-72
hsa-miR-140-3p		miRNA	0.2	0	0.8	0.2	0	0.8		2			0.692094
hsa-miR-140-5p		miRNA	0	12	0.4	0	12.6	0.4	13.5507		-4.90689	3.06846e-09		7.95207e-15		7.06215e-07
hsa-miR-141-3p		miRNA	1	0	0.4	1	0	0.4	-9.96578	-1.32193		7.42017e-06	0.000100746
hsa-miR-142-3p		miRNA	0.8	0	6.4	0.8	0	6.4		3	12.6439		0.371946	1.48368e-09	0.166365
hsa-miR-142-5p		miRNA	0.2	15.2	7.8	0.2	16.4	7.8	6.24793	5.2854	-0.962525	1.21612e-10	7.86702e-05	0.0018659		1.09637e-42
hsa-miR-143-3p		miRNA	1140	128	374	1279.2	135.8	536.6	-3.15482	-1.60792	1.54689	0	0	3.08248e-223	1.24562e-23	5.00337e-44
hsa-miR-144-3p		miRNA	4.6	75.4	139.4	4.6	77	156.6	4.03486	4.92145	0.886594	2.4445e-14	1.02233e-64	2.02101e-43	0.692094
hsa-miR-144-5p		miRNA	0.6	0	2.8	0.6	0	2.8		2.22239	11.4512		0.69385	7.65814e-05		7.95207e-15
hsa-miR-145-5p		miRNA	0.2	0.4	0	0.2	0.4	0	1			0.234713			0.000100746
hsa-miR-146a-5p		miRNA	614	3102.2	4235.4	680.4	3678	5066.4	2.33698	2.78619	0.449207	8.31791e-65	3.34082e-205	2.66744e-87	0.371946	1.48368e-09
hsa-miR-146b-5p		miRNA	0	0.8	11	0	0.8	11			3.78136			0.544767	7.86702e-05	0.0018659
hsa-miR-148a-3p		miRNA	1	9.2	17	4.2	11.2	17.4	3.20163	4.08746	0.885829	5.88322e-06	2.77104e-14	6.83653e-07	0	3.08248e-223
hsa-miR-148b-3p		miRNA	0.2	0	0.4	0.4	0	0.4		1			0.0469349		1.02233e-64	2.02101e-43
hsa-miR-149-5p		miRNA	10.8	16	4.4	11.6	17.6	4.4	0.567041	-1.29546	-1.8625	1.86262e-26	2.07984e-44	1.34107e-20	0.69385	7.65814e-05
hsa-miR-150-5p		miRNA	1.8	292	389.6	1.8	317.8	450.2	7.34183	7.75785	0.416025	3.66688e-211	4.38904e-138	8.93399e-12
hsa-miR-151a-3p		miRNA	0	173.8	9.8	0	184.2	10.2	17.4071		-4.1485	9.54824e-111		1.98958e-186	3.34082e-205	2.66744e-87
hsa-miR-151a-5p		miRNA	105.6	871.8	551	118	953.2	692.4	3.04539	2.38344	-0.661945	5.15128e-12	9.54203e-08	1.70533e-58		0.544767
hsa-miR-151b		miRNA	0	7.2	12.2	0	7.4	12.8	12.8138	13.5746	0.760812	2.13345e-05	7.42856e-09	0.00463972	2.77104e-14	6.83653e-07
hsa-miR-152-3p		miRNA	0	0.2	0	0	0.2	0							0.0469349
hsa-miR-153-3p		miRNA	0	0	0.2	0	0	0.2							2.07984e-44	1.34107e-20
hsa-miR-1537-3p		miRNA	0	0	0.2	0	0	0.2							4.38904e-138	8.93399e-12
hsa-miR-155-5p		miRNA	0.2	0.2	14	0.2	0.2	14	0	6.12928	6.12928	0.113176	0.166365	0.926582		1.98958e-186
hsa-miR-15a-3p		miRNA	0	0	0.2	0	0	0.2							9.54203e-08	1.70533e-58
hsa-miR-15a-5p		miRNA	3.4	87.4	200.4	3.4	92.6	263.8	4.68403	5.8812	1.19718	5.56806e-30	1.22887e-146	1.47076e-109	7.42856e-09	0.00463972
hsa-miR-15b-3p		miRNA	0	0	0.2	0	0	0.2
hsa-miR-15b-5p		miRNA	4.8	26.6	98.2	4.8	26.8	98.8	2.47032	4.35462	1.8843	0.373174	5.235e-30	1.9195e-61
hsa-miR-16-5p		miRNA	151.4	1946.4	2333.2	153.6	2143.8	2633.6	3.68437	3.94587	0.261502	3.52285e-262	0	1.7065e-91
hsa-miR-17-3p		miRNA	0	0	18.4	0	0	19.6		14.1674	14.1674		8.44995e-15	5.75304e-24	0.166365	0.926582
hsa-miR-17-5p		miRNA	1.2	0	9.4	1.2	0	9.4	-10.2288	2.96963	13.1984	9.86079e-07	0.308844	4.00542e-13
hsa-miR-181a-2-3p		miRNA	0	29.4	0	0	31.2	0	14.8435		-14.8435	1.57098e-22		1.35094e-31	1.22887e-146	1.47076e-109
hsa-miR-181a-3p		miRNA	0	57.8	0	0	62.4	0	15.8188		-15.8188	5.60968e-43		2.98196e-55
hsa-miR-181a-5p		miRNA	809.6	6082.8	717.6	1011.6	7949	774.8	2.90945	-0.174029	-3.08348	4.18201e-70	0	0	5.235e-30	1.9195e-61
hsa-miR-181b-5p		miRNA	1.2	323.4	59.2	1.6	354.4	68	8.07414	5.62449	-2.44965	6.1916e-239	1.04543e-24	4.58409e-231	0	1.7065e-91
hsa-miR-181c-5p		miRNA	0.4	23.6	133.2	0.4	25.2	187.6	5.88264	8.37938	2.49674	2.22251e-14	7.73726e-130	1.57016e-175	8.44995e-15	5.75304e-24
hsa-miR-181d-5p		miRNA	0	15.6	0	0	17.4	0	13.9293		-13.9293	9.49582e-13		1.56821e-19	0.308844	4.00542e-13
hsa-miR-182-5p		miRNA	2.8	16.8	31.6	3	17.4	32.4	2.58496	3.49643	0.911463	0.500475	0.17033	0.00558191		1.35094e-31
hsa-miR-183-5p		miRNA	2.2	13.6	34	2.2	13.8	35.2	2.62803	3.94996	1.32193	0.806341	0.0181402	0.00314637		2.98196e-55
hsa-miR-184		miRNA	151	200.4	715.6	163.4	217.6	753.8	0.408334	2.2446	1.83627	0	8.02764e-104	1.85334e-144	0	0
hsa-miR-1843		miRNA	0	10.2	0	0	10.8	0	13.3163		-13.3163	6.40741e-08		3.95193e-13	1.04543e-24	4.58409e-231
hsa-miR-185-5p		miRNA	4.2	149.8	491	4.2	157.2	531.4	5.1565	6.86919	1.71269	2.00128e-63	0	1.08174e-283	7.73726e-130	1.57016e-175
hsa-miR-186-5p		miRNA	0	20.6	23.4	0	22.4	24	14.3304	14.5142	0.183864	2.38826e-16	4.0299e-11	0.0668449		1.56821e-19
hsa-miR-187-3p		miRNA	0	0	201.4	0	0	276.4		17.6197	17.6197		1.15375e-154	5.51744e-188	0.17033	0.00558191
hsa-miR-18a-3p		miRNA	0.2	0.2	0	0.2	0.2	0	0			0.113176			0.0181402	0.00314637
hsa-miR-18a-5p		miRNA	0.2	0	1.2	0.2	0	1.2		2.58496	10.2288		0.948591	0.0163237	8.02764e-104	1.85334e-144
hsa-miR-18b-5p		miRNA	0	0.2	0	0	0.2	0								3.95193e-13
hsa-miR-190a-5p		miRNA	0	0	0.4	0	0	0.4							0	1.08174e-283
hsa-miR-190b-5p		miRNA	34.6	9.6	150.2	36	9.6	195.8	-1.84967	2.11804	3.96771	7.93157e-156	0.0941744	1.7669e-223	4.0299e-11	0.0668449
hsa-miR-191-3p		miRNA	0	0.2	0	0	0.2	0							1.15375e-154	5.51744e-188
hsa-miR-191-5p		miRNA	273.6	1709.4	1370.4	312.2	1932.6	1763.2	2.64335	2.32446	-0.318893	0.000369885	2.82409e-14	7.93072e-09
hsa-miR-192-3p		miRNA	0	0	0.2	0	0	0.2							0.948591	0.0163237
hsa-miR-192-5p		miRNA	25	124	251.6	33.6	131.8	269.6	2.31034	3.33113	1.02079	3.04042e-16	0.000142012	4.95091e-55
hsa-miR-193a-5p		miRNA	0.6	31.2	30.2	0.6	34.8	30.8	5.70044	5.65344	-0.0469975	9.94341e-19	0.00225789	1.46032e-37
hsa-miR-193b-3p		miRNA	0.8	13.8	45.8	0.8	15.4	48.2	4.10852	5.8392	1.73068	0.000149908	3.52328e-27	2.37066e-25	0.0941744	1.7669e-223
hsa-miR-193b-5p		miRNA	0	0	20.4	0	0	22.8		14.3163	14.3163		4.19638e-17	4.49699e-27
hsa-miR-194-5p		miRNA	3	16.8	13.2	3.2	17.4	13.2	2.48543	2.1375	-0.347923	0.286972	0.141255	0.508529	2.82409e-14	7.93072e-09
hsa-miR-195-5p		miRNA	0	9.8	10.4	0	9.8	10.4	13.2586		0.0857299	3.54748e-07		4.18859e-12
hsa-miR-196a-5p		miRNA	20.8	574.6	64.8	23.2	622.6	66.6	4.7879	1.63941	-3.14849	1.03405e-190	1.47641e-61	0	0.000142012	4.95091e-55
hsa-miR-196b-5p		miRNA	6.2	58.8	32.8	6.4	62.2	33.2	3.24548	2.40336	-0.84212	0.00116901	7.1706e-11	1.00234e-37	0.00225789	1.46032e-37
hsa-miR-197-3p		miRNA	1	665	61	1.4	772.4	76.8	9.37721	5.93074	-3.44647	0	7.68949e-42	0	3.52328e-27	2.37066e-25
hsa-miR-199a-3p		miRNA	3.2	2.4	1	3.2	2.4	1	-0.415037	-1.67807	-1.26303	5.23459e-12	5.59237e-13	0.167401	4.19638e-17	4.49699e-27
hsa-miR-199a-5p		miRNA	0	0.8	0.4	0	0.8	0.4			-1			0.544767	0.141255	0.508529
hsa-miR-199b-3p		miRNA	3.2	2.4	1	3.2	2.4	1	-0.415037	-1.67807	-1.26303	5.23459e-12	5.59237e-13	0.167401		4.18859e-12
hsa-miR-199b-5p		miRNA	0	0	0.2	0	0	0.2							1.47641e-61	0
hsa-miR-19a-3p		miRNA	0	0	0.2	0	0	0.2							7.1706e-11	1.00234e-37
hsa-miR-19b-3p		miRNA	2	0.6	53.8	2	0.6	58.6	-1.73697	4.74953	6.4865	3.05582e-10	1.48487e-23	5.27466e-71	7.68949e-42	0
hsa-miR-200a-3p		miRNA	0.2	1.2	0	0.2	1.2	0	2.58496		-10.2288	0.893365		0.0330901	5.59237e-13	0.167401
hsa-miR-200b-3p		miRNA	0	1.4	0	0	1.4	0	10.4512		-10.4512	0.390881		0.0182099		0.544767
hsa-miR-200b-5p		miRNA	0	0.2	0	0	0.2	0							5.59237e-13	0.167401
hsa-miR-200c-3p		miRNA	3.8	0.2	33	7.4	0.2	34	-4.24793	3.11839		2.13357e-30	6.30412e-25
hsa-miR-202-5p		miRNA	0.2	0	0.8	0.2	0	0.8		2			0.692094
hsa-miR-203a-3p		miRNA	0	0	0.2	0	0	0.2							1.48487e-23	5.27466e-71
hsa-miR-204-3p		miRNA	0	158.8	50.8	0	172.2	53.8	17.2769	15.6325	-1.64431	1.29461e-104	1.12355e-27	2.87086e-83		0.0330901
hsa-miR-204-5p		miRNA	9454.4	3558.6	1858	14269.8	4085.4	2158	-1.40968	-2.34724	-0.937559	0	0	0		0.0182099
hsa-miR-205-3p		miRNA	0	0	32.2	0	0	34.2		14.9748	14.9748		4.28144e-25	1.48273e-37
hsa-miR-205-5p		miRNA	0.6	33	59.2	0.6	34.6	61.2	5.78136	6.62449	0.843131	1.37165e-18	1.24705e-07	1.49854e-05	6.30412e-25
hsa-miR-206		miRNA	0.2	0	0	0.2	0	0							0.692094
hsa-miR-20a-5p		miRNA	0.8	0	21.8	0.8	0	21.8		4.76818	14.412		0.00927395	1.73802e-14
hsa-miR-20b-3p		miRNA	0	0	0.2	0	0	0.2							1.12355e-27	2.87086e-83
hsa-miR-20b-5p		miRNA	0.6	0.4	5	0.6	0.4	5	-0.584963	3.05889	3.64386	0.00229432	0.380387	6.24901e-07	0	0
hsa-miR-21-3p		miRNA	0	0.2	0.2	0	0.2	0.2							4.28144e-25	1.48273e-37
hsa-miR-21-5p		miRNA	292	3393.4	1941.6	320.2	4081.4	2257.6	3.53869	2.73321	-0.805485	0	2.24811e-233	0	1.24705e-07	1.49854e-05
hsa-miR-210-3p		miRNA	0	0	9.8	0	0	10.2
hsa-miR-210-5p		miRNA	0	0.2	0.2	0	0.2	0.2			0			0.926582	0.00927395	1.73802e-14
hsa-miR-211-5p		miRNA	1940.6	634.6	862.4	2233.6	679	968.6	-1.61258	-1.17007	0.44251	0	0	9.05429e-237
hsa-miR-2110		miRNA	27.6	1119.2	1346	29.2	1240	1591.4	5.34166	5.60787	0.266211	0	0	7.98457e-39	0.380387	6.24901e-07
hsa-miR-2115-5p		miRNA	0	0	18.4	0	0	18.6		14.1674	14.1674		4.48189e-14	5.84451e-23
hsa-miR-214-3p		miRNA	0.2	16.4	0	0.2	17.6	0	6.35755		-14.0014	2.26789e-11		1.56821e-19	2.24811e-233	0
hsa-miR-214-5p		miRNA	12.6	0.2	0	14.6	0.2	0	-5.97728	-13.6211		5.41184e-54	3.31972e-43
hsa-miR-218-5p		miRNA	95.2	9.2	0.2	125.2	9.8	0.2	-3.37126	-8.89482	-5.52356	0	6.09602e-214	4.18859e-12		0.926582
hsa-miR-22-3p		miRNA	252.6	4756	5152.8	292.6	6053.2	6325.4	4.23482	4.35043	0.115608	0	0	0.00134771	0	9.05429e-237
hsa-miR-22-5p		miRNA	0	0	0.4	0	0	0.4							0	7.98457e-39
hsa-miR-221-3p		miRNA	32.4	58.2	33.4	35.2	63.6	34.2	0.845025	0.0438543	-0.801171	8.98316e-66	3.48455e-112	5.90416e-68	4.48189e-14	5.84451e-23
hsa-miR-222-3p		miRNA	241	1447.2	579.8	272	1648	612.4	2.58616	1.26652	-1.31964	1.12988e-05	0	0		1.56821e-19
hsa-miR-223-3p		miRNA	9	484.2	375	9.4	533.4	439.6	5.74953	5.38082	-0.368712	3.64956e-264	4.5817e-197	0.00010257	3.31972e-43
hsa-miR-223-5p		miRNA	0	6.8	0.6	0	7.4	0.6	12.7313		-3.5025	2.13345e-05		7.51622e-08	6.09602e-214	4.18859e-12
hsa-miR-23a-3p		miRNA	592.2	10275	2263.2	659.8	15952.8	2662.4	4.11691	1.93421	-2.1827	0	0	0	0	0.00134771
hsa-miR-23b-3p		miRNA	1	0.8	0.4	1.4	0.8	0.4	-0.321928	-1.32193	-1	1.64848e-06	1.74412e-06	0.544767
hsa-miR-23b-5p		miRNA	0.4	0	5.6	1.6	0	6	-8.64386	3.80735		2.07337e-08	1.30809e-07		3.48455e-112	5.90416e-68
hsa-miR-24-3p		miRNA	128.8	7276.2	342.8	145.6	9776.8	374	5.81998	1.41223	-4.40775	0	4.60629e-201	0	0	0
hsa-miR-25-3p		miRNA	29.6	767.6	564	32	847	588.2	4.69669	4.25203	-0.44466	1.48e-257	2.01203e-89	3.48747e-64	4.5817e-197	0.00010257
hsa-miR-26a-2-3p		miRNA	0	5.6	0	0	5.6	0	12.4512		-12.4512	0.00046089		1.46192e-07		7.51622e-08
hsa-miR-26a-5p		miRNA	654.8	2070.6	930.2	746.4	2407.8	1268.6	1.66092	0.506487	-1.15444	0	0	0	0	0
hsa-miR-26b-3p		miRNA	0.2	22	4.4	0.2	23.6	4.8	6.78136	4.45943	-2.32193	6.34631e-16	0.166365	9.1007e-27	1.74412e-06	0.544767
hsa-miR-26b-5p		miRNA	47.4	589.6	391.6	51.4	636.4	566	3.63678	3.04642	-0.590356	2.19366e-58	1.23083e-41	0.0328272	1.30809e-07
hsa-miR-27a-3p		miRNA	56.6	1472.8	146.8	61.8	1691	153.6	4.70162	1.37498	-3.32664	0	3.32662e-198	0	4.60629e-201	0
hsa-miR-27b-3p		miRNA	37.2	118	271.2	42.4	126.4	350.6	1.66541	2.86598	1.20057	4.27181e-39	0.000475223	1.13481e-101	2.01203e-89	3.48747e-64
hsa-miR-28-3p		miRNA	21.2	352.8	99	22.4	401.4	105	4.05671	2.22336	-1.83335	5.76369e-77	1.35492e-09	1.24627e-217		1.46192e-07
hsa-miR-28-5p		miRNA	17.6	43.4	0.2	20.6	49.6	0.2	1.30212	-6.45943	-7.76155	7.77147e-28	1.84205e-64	7.38603e-51	0	0
hsa-miR-296-5p		miRNA	0	0.2	0.2	0	0.2	0.2			0			0.926582	0.166365	9.1007e-27
hsa-miR-29a-3p		miRNA	0	0	0.2	0	0	0.2							1.23083e-41	0.0328272
hsa-miR-29b-2-5p		miRNA	0	0	0.2	0	0	0.2							3.32662e-198	0
hsa-miR-29b-3p		miRNA	0	11.2	0.2	0	12.6	0.2	13.4512		-5.80735	3.06846e-09		2.67042e-15	0.000475223	1.13481e-101
hsa-miR-29c-3p		miRNA	0.2	0.6	0	0.2	0.6	0	1.58496			0.383195			1.35492e-09	1.24627e-217
hsa-miR-29c-5p		miRNA	28.4	200.4	47.6	37.8	215.6	51.2	2.81892	0.745071	-2.07385	0.00695472	7.0749e-124	1.39827e-185	1.84205e-64	7.38603e-51
hsa-miR-301a-3p		miRNA	0	0	0.6	0	0	0.6								0.926582
hsa-miR-302a-3p		miRNA	10.8	0	0	11.4	0	0	-13.3987	-13.3987		3.3749e-39	1.12518e-35
hsa-miR-302b-3p		miRNA	36.2	0	1.4	61	0	1.8	-15.1437	-4.69249	10.4512	1.85236e-138	5.77897e-223	0.00206923
hsa-miR-302c-3p		miRNA	13.2	0	0.4	14.4	0	0.4	-13.6883	-5.04439		6.53579e-47	1.91743e-53			2.67042e-15
hsa-miR-302c-5p		miRNA	0.2	0	0	0.4	0	0
hsa-miR-302d-3p		miRNA	22.8	0	0.8	34.6	0	2.8	-14.4767	-4.83289	9.64386	5.47469e-91	1.69811e-137	7.65814e-05	7.0749e-124	1.39827e-185
hsa-miR-3074-5p		miRNA	92	4661.6	1528.8	104	5711.4	2307.4	5.66305	4.05462	-1.60843	0	0	0
hsa-miR-30a-3p		miRNA	31.4	40	0	33.4	43.4	0	0.349235	-14.9385	-15.2877	9.47401e-83	5.09826e-81	2.62718e-41	1.12518e-35
hsa-miR-30a-5p		miRNA	0.2	0.4	0.2	0.2	0.4	0.2	1	0	-1	0.234713	0.166365	0.673691	5.77897e-223	0.00206923
hsa-miR-30b-5p		miRNA	0.6	11.6	8.4	0.6	11.8	8.4	4.27302	3.80735	-0.465664	0.000763351	0.0150768	0.365341	1.91743e-53
hsa-miR-30c-5p		miRNA	0	11.6	2.8	0	11.8	2.8	13.5018	11.4512	-2.05063	1.17953e-08	0.0368502	1.26631e-06
hsa-miR-30d-3p		miRNA	0	8.8	0	0	9.8	0	13.1033		-13.1033	3.54748e-07		4.18859e-12	1.69811e-137	7.65814e-05
hsa-miR-30d-5p		miRNA	3	568.8	155.8	3.2	642	167	7.56682	5.69859	-1.86823	0	8.62277e-30	0	0	0
hsa-miR-30e-3p		miRNA	0	20.2	0.4	0	21.2	0.4	14.3021		-5.65821	1.70086e-15		1.1337e-24	5.09826e-81	2.62718e-41
hsa-miR-30e-5p		miRNA	0	0	1.6	0	0	1.6		10.6439	10.6439		0.24838	0.00408474	0.166365	0.673691
hsa-miR-31-5p		miRNA	0	0.2	0	0	0.2	0							0.0150768	0.365341
hsa-miR-3120-3p		miRNA	0	0.2	0	0	0.2	0							0.0368502	1.26631e-06
hsa-miR-3124-5p		miRNA	7	0	0	7.2	0	0	-12.7731	-12.7731		1.93692e-27	6.30412e-25			4.18859e-12
hsa-miR-3150b-3p		miRNA	0	0	16	0	0	16.4		13.9658	13.9658		1.82741e-12	1.03877e-20	8.62277e-30	0
hsa-miR-3173-5p		miRNA	0	5.2	0	0	5.6	0	12.3443		-12.3443	0.00046089		1.46192e-07		1.1337e-24
hsa-miR-3184-3p		miRNA	0.6	282.6	136.8	1.4	318.6	141	8.87958	7.83289	-1.04669	6.9341e-214	7.45777e-07	4.36318e-194	0.24838	0.00408474
hsa-miR-3187-3p		miRNA	0.4	0.4	17.4	0.4	0.4	22.2	0	5.44294	5.44294	0.0241823	3.33367e-13	1.19197e-29
hsa-miR-32-5p		miRNA	0	28.4	3.2	0	30.2	3.2	14.7936	11.6439	-3.14975	1.05274e-21	0.0191159	8.38165e-25
hsa-miR-320a-3p		miRNA	26.8	280.8	2559	30.8	314.2	3015.6	3.38924	6.5772	3.18797	3.64607e-16	0	0	6.30412e-25
hsa-miR-320b		miRNA	0.2	11	1	0.2	12.2	1	5.78136	2.32193	-3.45943	1.35934e-07	0.692094	8.73339e-13	1.82741e-12	1.03877e-20
hsa-miR-320c		miRNA	0.2	16.8	36.8	0.2	22.4	37.4	6.39232	7.52356	1.13124	4.79592e-15	3.61456e-22	0.000146602		1.46192e-07
hsa-miR-320d		miRNA	0	0	15	0	0	15.2							7.45777e-07	4.36318e-194
hsa-miR-323a-3p		miRNA	22	35.2	0.6	24.8	38	0.6	0.678072	-5.1964	-5.87447	1.92407e-54	2.61787e-89	4.34082e-43	3.33367e-13	1.19197e-29
hsa-miR-324-3p		miRNA	0.2	0.6	9.4	0.2	0.6	9.6	1.58496	5.55459	3.96963	0.383195	0.166365	0.403261	0.0191159	8.38165e-25
hsa-miR-324-5p		miRNA	0.4	0.2	0.4	0.4	0.2	0.4	-1	0	1	0.00934601	0.0469349	0.508664	0	0
hsa-miR-326		miRNA	0	12.8	0.2	0	13	0.2	13.6439		-6	1.54865e-09		9.87641e-16	0.692094	8.73339e-13
hsa-miR-328-3p		miRNA	219	207.8	32	285.8	226.6	32.4	-0.0757352	-2.77479	-2.69905	0	0	2.92764e-150	3.61456e-22	0.000146602
hsa-miR-330-5p		miRNA	0	0.2	0	0	0.2	0
hsa-miR-335-5p		miRNA	0.2	0	9	0.2	0	9.4							2.61787e-89	4.34082e-43
hsa-miR-337-3p		miRNA	7.6	0.2	2.2	9.6	0.2	2.4	-5.24793	-1.7885		1.72101e-38	3.32709e-31		0.166365	0.403261
hsa-miR-338-5p		miRNA	1.2	33	0.2	1.2	34.4	0.2	4.78136	-2.58496	-7.36632	1.65877e-12	5.05325e-06	3.34955e-37	0.0469349	0.508664
hsa-miR-339-3p		miRNA	0	0	14	0	0	14.6		13.7731	13.7731		4.0299e-11	7.8076e-19		9.87641e-16
hsa-miR-339-5p		miRNA	0	0	0.2	0	0	0.2							0	2.92764e-150
hsa-miR-33a-5p		miRNA	0	0.6	0.8	0	0.6	0.8			0.415037			0.591881
hsa-miR-340-3p		miRNA	0	0	0.2	0	0	0.2
hsa-miR-340-5p		miRNA	0	28.6	10.6	0	30.6	10.6	14.8037	13.3718	-1.43195	5.57784e-22	0.24838	3.44692e-31	3.32709e-31
hsa-miR-342-3p		miRNA	61.4	483	79.4	69.2	550.2	82.6	2.97571	0.3709	-2.60481	1.32385e-06	4.61611e-139	1.15489e-290	5.05325e-06	3.34955e-37
hsa-miR-342-5p		miRNA	17.8	215.6	32.6	19.2	237.8	33.8	3.59841	0.872995	-2.72541	1.0359e-22	2.21973e-45	3.03563e-206	4.0299e-11	7.8076e-19
hsa-miR-345-5p		miRNA	0.4	35.2	0	0.4	39	0	6.45943		-15.1033	2.00566e-24		6.9234e-38
hsa-miR-346		miRNA	0	0.4	0	0	0.4	0								0.591881
hsa-miR-34a-5p		miRNA	727.4	5863	1465.6	889.8	7422.2	1662.4	3.01082	1.01067	-2.00015	6.88748e-114	0	0
hsa-miR-34b-3p		miRNA	1.6	0	0	1.6	0	0	-10.6439	-10.6439		2.07337e-08	1.30809e-07		0.24838	3.44692e-31
hsa-miR-3529-3p		miRNA	3.6	427.2	63.6	3.6	457.4	64.2	6.89077	4.14296	-2.74781	7.23706e-286	1.73853e-16	0	4.61611e-139	1.15489e-290
hsa-miR-3605-3p		miRNA	0	53.6	6.2	0	57.6	6.2	15.7099		-3.11189	5.90954e-40		1.13362e-57	2.21973e-45	3.03563e-206
hsa-miR-3605-5p		miRNA	0.2	0	0	0.2	0	0								6.9234e-38
hsa-miR-361-3p		miRNA	0	2.6	0	0	2.6	0	11.3443		-11.3443	0.067327		0.000535238
hsa-miR-361-5p		miRNA	0	15.6	8.8	0	16.8	8.8	13.9293		-0.825971	2.56731e-12		5.66982e-19	0	0
hsa-miR-3613-5p		miRNA	20	125.2	15.8	21.6	134.6	16	2.64616	-0.340075	-2.98624	0.394344	5.82179e-82	2.06719e-141	1.30809e-07
hsa-miR-3615		miRNA	0	11.8	8.6	0	12	9	13.5265	13.0701	-0.456378	8.44793e-09	0.589072	8.49749e-12	1.73853e-16	0
hsa-miR-362-5p		miRNA	0.2	11.8	0	0.2	13	0	5.88264		-13.5265	3.61428e-08		2.48717e-15		1.13362e-57
hsa-miR-363-3p		miRNA	2.8	14.6	61.2	2.8	15	63.6	2.38247	4.45003	2.06756	0.311031	2.45807e-15	3.56175e-33
hsa-miR-365a-3p		miRNA	0	35	0	0	38.4	0	15.0951		-15.0951	1.92407e-27		1.99271e-37		0.000535238
hsa-miR-365b-3p		miRNA	0	35	0	0	38.4	0	15.0951		-15.0951	1.92407e-27		1.99271e-37		5.66982e-19
hsa-miR-3688-3p		miRNA	0.2	9.6	0.4	0.2	10.6	0.4	5.58496	1	-4.58496	1.8548e-06	0.325383	1.81344e-12	5.82179e-82	2.06719e-141
hsa-miR-369-5p		miRNA	0.2	0	0	0.2	0	0							0.589072	8.49749e-12
hsa-miR-374a-3p		miRNA	0	0	0.8	0	0	0.8								2.48717e-15
hsa-miR-374a-5p		miRNA	0.6	0	7.8	0.6	0	7.8		3.70044	12.9293		0.0288078	2.92218e-11	2.45807e-15	3.56175e-33
hsa-miR-374b-3p		miRNA	0	0	0.2	0	0	0.2								1.99271e-37
hsa-miR-374b-5p		miRNA	1.4	0.2	4.2	1.4	0.2	4.2	-2.80735	1.58496	4.39232	1.13812e-07	0.0719629	1.67351e-06		1.99271e-37
hsa-miR-374c-3p		miRNA	0.4	53.6	2	0.4	56.4	2	7.06609	2.32193	-4.74416	3.37874e-37	0.819978	2.40872e-60	0.325383	1.81344e-12
hsa-miR-375-3p		miRNA	14	16.4	1139	15.8	17.6	1200.4	0.228269	6.3462	6.11793	3.88823e-44	1.93004e-17	6.13018e-176
hsa-miR-376a-3p		miRNA	0.6	0	0	3.4	0	0	-9.22882	-9.22882		3.36518e-15	8.38177e-14
hsa-miR-376b-3p		miRNA	0.2	0	0	0.2	0	0							0.0288078	2.92218e-11
hsa-miR-376c-3p		miRNA	0.4	0	0.2	0.4	0	0.2		-1			0.0189398
hsa-miR-378a-3p		miRNA	144.8	1364.8	1784.4	159.6	2595	1982.4	3.23656	3.62331	0.38675	0	3.4676e-199	4.91253e-52	0.0719629	1.67351e-06
hsa-miR-378b		miRNA	0	0	5.2	0	0	5.2		12.3443	12.3443		0.000585215	4.80511e-08	0.819978	2.40872e-60
hsa-miR-378c		miRNA	0	0	0.2	0	0	0.2							1.93004e-17	6.13018e-176
hsa-miR-378d		miRNA	0	0	6.6	0	0	6.6		12.6883	12.6883		4.96741e-05	8.39889e-10	8.38177e-14
hsa-miR-378e		miRNA	0	0	0.4	0	0	0.4
hsa-miR-378f		miRNA	0	0	0.6	0	0	0.6							0.0189398
hsa-miR-378g		miRNA	0	0.2	0.4	0	0.2	0.4			1			0.508664	3.4676e-199	4.91253e-52
hsa-miR-378i		miRNA	0	0	0.2	0	0	0.2							0.000585215	4.80511e-08
hsa-miR-379-5p		miRNA	2.2	0.4	0.4	3.4	0.4	0.6	-2.45943	-2.45943	0	1.13396e-16	7.40183e-15	0.904921
hsa-miR-382-5p		miRNA	1	0	0.6	1.2	0	0.6	-9.96578	-0.736966		9.86079e-07	3.65271e-05		4.96741e-05	8.39889e-10
hsa-miR-3909		miRNA	0	6	0	0	6.6	0	12.5507		-12.5507	8.36129e-05		1.1038e-08
hsa-miR-3944-5p		miRNA	0	21.2	0	0	24.4	0	14.3718		-14.3718	8.96617e-18		7.74406e-26
hsa-miR-3960		miRNA	0	0	0.6	0	0	0.6								0.508664
hsa-miR-409-3p		miRNA	0.6	0.2	8.2	0.6	0.2	8.4	-1.58496			0.000834742
hsa-miR-410-3p		miRNA	0	0.2	0.2	0	0.2	0.2			0			0.926582	7.40183e-15	0.904921
hsa-miR-411-5p		miRNA	2	12.6	7.2	2.4	13.6	7.2	2.65535	1.848	-0.807355	0.482781	6.96388e-11	2.21139e-16	3.65271e-05
hsa-miR-412-5p		miRNA	0.2	0	0	0.2	0	0								1.1038e-08
hsa-miR-423-3p		miRNA	746.2	3009.8	835.6	1018	4611.8	960.4	2.01203	0.16325	-1.84878	3.78943e-259	0	0		7.74406e-26
hsa-miR-423-5p		miRNA	48	344.4	544.2	56	440.6	750	2.84298	3.50303	0.660052	4.40374e-05	3.37601e-115	8.70783e-147
hsa-miR-424-3p		miRNA	0	82.8	21	0	88.8	21.2	16.3373		-1.97924	5.72876e-59		4.58637e-91
hsa-miR-424-5p		miRNA	0	16	17.2	0	17.6	18.2	13.9658		0.104337	6.8066e-13		1.34107e-20		0.926582
hsa-miR-425-3p		miRNA	0.2	51.4	20.4	0.2	56.2	22	8.00562		-1.3332	2.45494e-39		7.53591e-51	6.96388e-11	2.21139e-16
hsa-miR-425-5p		miRNA	0.4	51.6	114.8	0.4	56.6	123.6	7.01123	8.16491	1.15368	2.43203e-37	5.87525e-65	1.43655e-17
hsa-miR-4286		miRNA	0	110	9.6	0	142.6	9.8	16.7471		-3.51833	4.77621e-89		1.55646e-105	0	0
hsa-miR-429		miRNA	1.6	9.8	95	1.6	12	97.2	2.61471	5.89178	3.27707	0.627138	1.30809e-07	2.40948e-14	3.37601e-115	8.70783e-147
hsa-miR-4306		miRNA	1	0	8.4	1	0	8.4	-9.96578	3.07039	13.0362	7.42017e-06	0.245991	5.76992e-12		4.58637e-91
hsa-miR-432-5p		miRNA	1.4	11.6	0	3.2	12	0	3.05063	-10.4512	-13.5018	0.00732646	3.69736e-13	2.40948e-14		1.34107e-20
hsa-miR-433-3p		miRNA	0	13.4	0	0	14	0	13.7099		-13.7099	2.8121e-10		2.65107e-16		7.53591e-51
hsa-miR-433-5p		miRNA	1.2	0	0	1.2	0	0	-10.2288	-10.2288		9.86079e-07	4.45996e-06		5.87525e-65	1.43655e-17
hsa-miR-4429		miRNA	0	2.8	0	0	2.8	0	11.4512		-11.4512	0.0491145		0.000303305		1.55646e-105
hsa-miR-4440		miRNA	0	0.2	0	0	0.2	0							1.30809e-07	2.40948e-14
hsa-miR-4448		miRNA	0	0	0.6	0	0	0.6							0.245991	5.76992e-12
hsa-miR-4454		miRNA	0	0	0.2	0	0	0.2							3.69736e-13	2.40948e-14
hsa-miR-4466		miRNA	0.4	0	0	0.4	0	0								2.65107e-16
hsa-miR-4479		miRNA	0.2	0.2	18.4	0.2	0.2	24.8	0	6.52356	6.52356	0.113176	1.55416e-17	1.91451e-31	4.45996e-06
hsa-miR-4485-3p		miRNA	0	0.2	0	0	0.2	0								0.000303305
hsa-miR-4488		miRNA	0	0.2	0.6	0	0.2	0.6			1.58496			0.26467
hsa-miR-449a		miRNA	0	0	298.2	0	0	416		18.1859	18.1859		4.80574e-215	5.46256e-254
hsa-miR-450a-5p		miRNA	0	6.8	8.4	0	7.2	8.6	12.7313		0.304855	3.00567e-05		2.4231e-09
hsa-miR-451a		miRNA	1732.4	37678.2	53947.4	1904.2	94412.6	161208	4.44289	4.96071	0.517823	0	0	0
hsa-miR-452-5p		miRNA	0	0.2	0	0	0.2	0							1.55416e-17	1.91451e-31
hsa-miR-454-3p		miRNA	1	14.6	17.2	1	16	17.2	3.8679	4.10434	0.23644	0.000821214	3.63687e-05	0.168733
hsa-miR-455-5p		miRNA	0	0.2	0	0	0.2	0								0.26467
hsa-miR-4659b-3p		miRNA	0	0	0.2	0	0	0.2							4.80574e-215	5.46256e-254
hsa-miR-4687-3p		miRNA	0	21.8	0	0	22.4	0	14.412		-14.412	2.38826e-16		4.36764e-24		2.4231e-09
hsa-miR-4695-3p		miRNA	0	34	0	0	42.8	0	15.0532		-15.0532	2.23789e-30		7.51192e-41	0	0
hsa-miR-4728-3p		miRNA	0	0.4	0	0	0.4	0
hsa-miR-4732-3p		miRNA	13.8	433.6	822.8	15	467.4	1041.6	4.97362	5.8978	0.924177	6.3896e-163	0	0	3.63687e-05	0.168733
hsa-miR-4732-5p		miRNA	0	0.2	26.4	0	0.2	31.2		14.6883	7.04439		4.8711e-23	6.83595e-35
hsa-miR-4787-3p		miRNA	0	0.2	0	0	0.2	0
hsa-miR-483-5p		miRNA	1.4	0	0.2	1.4	0	0.2	-10.4512	-2.80735		1.39555e-07	7.29146e-07			4.36764e-24
hsa-miR-484		miRNA	13	103.8	2.6	14.2	113.6	2.6	2.99722	-2.32193	-5.31915	0.02451	2.29668e-56	1.08262e-124		7.51192e-41
hsa-miR-485-5p		miRNA	25.2	102.8	0	27.4	107.4	0	2.02834	-14.6211	-16.6495	1.82573e-13	8.57953e-70	9.83041e-85
hsa-miR-486-3p		miRNA	0	13	0.2	0	13.4	0.2	13.6662		-6.02237	7.80261e-10		3.59058e-16	0	0
hsa-miR-486-5p		miRNA	24.4	1552.4	1368.4	26	1676.2	1646.4	5.99148	5.80947	-0.18201	0	0	0.0003568	4.8711e-23	6.83595e-35
hsa-miR-487a-3p		miRNA	0	0	0.2	0	0	0.2
hsa-miR-487a-5p		miRNA	14.2	0	6.6	15.2	0	6.6	-13.7936	-1.10535		6.79829e-49	1.47138e-44		7.29146e-07
hsa-miR-490-5p		miRNA	32.6	49.6	6.4	34.2	51.8	6.6	0.605468	-2.34873	-2.9542	3.00315e-75	1.87244e-82	1.25522e-47	2.29668e-56	1.08262e-124
hsa-miR-491-5p		miRNA	0	0	20.4	0	0	22.4		14.3163	14.3163		8.02863e-17	1.07383e-26	8.57953e-70	9.83041e-85
hsa-miR-493-3p		miRNA	0.2	0	0	0.2	0	0								3.59058e-16
hsa-miR-493-5p		miRNA	0.4	0	0.2	0.4	0	0.2		-1			0.0189398		0	0.0003568
hsa-miR-497-5p		miRNA	0	0.2	0	0	0.2	0
hsa-miR-499a-5p		miRNA	11.6	32	16.8	13.2	35.8	17	1.46395	0.534336	-0.929611	2.13486e-15	4.09053e-45	1.74311e-38	1.47138e-44
hsa-miR-5003-3p		miRNA	0	9.6	0	0	9.6	0	13.2288		-13.2288	4.95711e-07		6.65147e-12	1.87244e-82	1.25522e-47
hsa-miR-501-3p		miRNA	0	17.2	0	0	17.2	0	14.0701		-14.0701	1.31676e-12		2.3848e-19	8.02863e-17	1.07383e-26
hsa-miR-501-5p		miRNA	0	0.2	0	0	0.2	0
hsa-miR-5010-3p		miRNA	0	0.6	0	0	0.6	0							0.0189398
hsa-miR-5010-5p		miRNA	0	0.2	18	0	0.2	19.6		14.1357	6.49185		8.44995e-15	1.15249e-25
hsa-miR-505-3p		miRNA	0	23.2	0	0	24.6	0	14.5018		-14.5018	6.57231e-18		5.24207e-26	4.09053e-45	1.74311e-38
hsa-miR-505-5p		miRNA	0	0	2.8	0	0	2.8								6.65147e-12
hsa-miR-509-3-5p		miRNA	0	0	0.2	0	0	0.2								2.3848e-19
hsa-miR-509-3p		miRNA	24	33	113.8	26.2	34.8	116.8	0.459432	2.24539	1.78596	3.06845e-64	2.8945e-73	0.000535767
hsa-miR-511-5p		miRNA	0	47.2	14.2	0	51.2	14.8	15.5265		-1.7329	7.02301e-36		3.46261e-47
hsa-miR-512-3p		miRNA	0	0	12.8	0	0	13							8.44995e-15	1.15249e-25
hsa-miR-516a-5p		miRNA	0.4	0	0	0.4	0	0								5.24207e-26
hsa-miR-532-3p		miRNA	0	15.8	0	0	15.8	0	13.9476		-13.9476	1.36239e-11		5.0485e-18
hsa-miR-532-5p		miRNA	63	1549.8	308.8	71.8	2741.8	327.6	4.62059	2.29325	-2.32734	0	9.49868e-37	0
hsa-miR-542-5p		miRNA	0	80.8	9.8	0	89.8	10.4	16.3021		-3.0435	1.49232e-59		2.09187e-83	2.8945e-73	0.000535767
hsa-miR-548ad-5p		miRNA	0	5.8	6.2	0	6	6.2	12.5018		0.0962153	0.000234608		9.46768e-08		3.46261e-47
hsa-miR-548ae-5p		miRNA	0	5.8	6.2	0	6	6.2	12.5018		0.0962153	0.000234608		9.46768e-08
hsa-miR-548ap-3p		miRNA	15.6	0	0	16.6	0	0	-13.9293	-13.9293		2.66895e-52	1.12365e-47
hsa-miR-548at-5p		miRNA	0	9	0	0	9.8	0	13.1357		-13.1357	3.54748e-07		4.18859e-12		5.0485e-18
hsa-miR-548e-3p		miRNA	0	0	0.2	0	0	0.2							9.49868e-37	0
hsa-miR-548k		miRNA	0	29.6	6.6	0	31	6.6	14.8533		-2.16506	2.14697e-22		2.35586e-35		2.09187e-83
hsa-miR-548t-5p		miRNA	0	0	9.4	0	0	9.6								9.46768e-08
hsa-miR-550b-3p		miRNA	0	0	0.2	0	0	0.2								9.46768e-08
hsa-miR-5581-3p		miRNA	0	9.6	0	0	9.6	0	13.2288		-13.2288	4.95711e-07		6.65147e-12	1.12365e-47
hsa-miR-5583-3p		miRNA	0	0	0.2	0	0	0.2								4.18859e-12
hsa-miR-5695		miRNA	0	0	0.2	0	0	0.2
hsa-miR-574-3p		miRNA	21.6	59.8	0.6	27.8	62.8	0.6	1.46911	-5.16993	-6.63904	2.01669e-40	1.16511e-81	5.35594e-62		2.35586e-35
hsa-miR-574-5p		miRNA	52.8	80.6	41	70.8	88.2	42.4	0.610242	-0.364914	-0.975156	3.63748e-179	7.16874e-264	3.31308e-45
hsa-miR-576-5p		miRNA	0	29.2	15.8	0	31.6	16.6	14.8337	13.9476	-0.886044	8.41915e-23	0.0137676	6.11886e-26
hsa-miR-579-5p		miRNA	0	0	0.2	0	0	0.2								6.65147e-12
hsa-miR-581		miRNA	0	0	0.2	0	0	0.2
hsa-miR-582-5p		miRNA	0.2	0	0.2	0.2	0	0.2		0			0.166365
hsa-miR-584-5p		miRNA	0.4	66	90.8	0.4	68.8	120.8	7.36632	7.82655	0.460226	3.23e-46	6.21637e-85	1.19093e-26	1.16511e-81	5.35594e-62
hsa-miR-589-5p		miRNA	0	19.6	0	0	20.6	0	14.2586		-14.2586	4.54356e-15		1.79938e-22	7.16874e-264	3.31308e-45
hsa-miR-590-3p		miRNA	0.2	6.8	10.4	0.2	6.8	10.4	5.08746	5.70044	0.612977	0.000806918	7.86702e-05	0.240429	0.0137676	6.11886e-26
hsa-miR-598-3p		miRNA	17.8	0	0.2	19.8	0	0.2	-14.1196	-6.47573		8.35495e-60	1.79187e-62
hsa-miR-615-3p		miRNA	0	14.6	0	0	15	0	13.8337		-13.8337	5.20397e-11		2.90228e-17
hsa-miR-615-5p		miRNA	0	13.8	0	0	15.6	0	13.7524		-13.7524	1.90651e-11		7.81517e-18	0.166365
hsa-miR-616-3p		miRNA	0	0.2	0	0	0.2	0							6.21637e-85	1.19093e-26
hsa-miR-619-5p		miRNA	10.6	4	47.8	11.8	4.4	51	-1.40599	2.17295	3.57894	1.79835e-49	0.0124667	1.42711e-56		1.79938e-22
hsa-miR-624-5p		miRNA	0	0	1.2	0	0	1.2		10.2288	10.2288		0.44384	0.0163237	7.86702e-05	0.240429
hsa-miR-625-5p		miRNA	0	22.2	24.8	0	24.4	25.8	14.4383	14.5981	0.15978	8.96617e-18	3.11518e-15	0.792149	1.79187e-62
hsa-miR-627-5p		miRNA	0	6.2	0	0	7	0	12.5981		-12.5981	4.24332e-05		4.01626e-09		2.90228e-17
hsa-miR-629-5p		miRNA	0.4	0	0.2	0.4	0	0.2		-1			0.0189398			7.81517e-18
hsa-miR-636		miRNA	0.2	0	0	0.2	0	0
hsa-miR-642a-5p		miRNA	0	0	0.2	0	0	0.2							0.0124667	1.42711e-56
hsa-miR-651-5p		miRNA	0	0	7.2	0	0	7.2		12.8138	12.8138		0.589072	0.032876	0.44384	0.0163237
hsa-miR-6511a-3p		miRNA	20.2	0	0	22	0	0	-14.3021	-14.3021		8.8716e-65	4.03321e-59		3.11518e-15	0.792149
hsa-miR-6513-3p		miRNA	0	5.2	0	0	5.2	0	12.3443		-12.3443	0.000894438		4.18592e-07		4.01626e-09
hsa-miR-652-3p		miRNA	128	1494.4	2018.4	135.2	1618	2233.4	3.54535	3.979	0.433646	0	0	1.32384e-91	0.0189398
hsa-miR-654-5p		miRNA	0.2	0	0	0.2	0	0
hsa-miR-656-3p		miRNA	0	0.2	0.2	0	0.2	0.2			0			0.926582
hsa-miR-660-5p		miRNA	0.2	114	1.4	0.2	126.8	1.4	9.15482	2.80735	-6.34746	1.12177e-85	0.794306	3.20889e-139	0.589072	0.032876
hsa-miR-664a-3p		miRNA	0.2	3.4	0.4	0.2	3.4	0.4	4.08746	1	-3.08746	0.110862	0.325383	0.000803943	4.03321e-59
hsa-miR-671-5p		miRNA	0	17.6	0	0	17.8	0	14.1033		-14.1033	4.88062e-13		6.65746e-20		4.18592e-07
hsa-miR-6741-5p		miRNA	0	0	21.8	0	0	23		14.412	14.412		3.0297e-17	2.92025e-27	0	1.32384e-91
hsa-miR-6749-3p		miRNA	0	0.8	0	0	0.8	0
hsa-miR-675-5p		miRNA	0.4	0	0.8	0.4	0	2.6		1	9.64386		0.816584	0.000145898		0.926582
hsa-miR-676-3p		miRNA	0	20.8	0	0	22.4	0	14.3443		-14.3443	2.38826e-16		4.36764e-24	0.794306	3.20889e-139
hsa-miR-6777-3p		miRNA	0	0.2	0	0	0.2	0							0.325383	0.000803943
hsa-miR-6791-3p		miRNA	0	99.6	0	0	126.6	0	16.6039		-16.6039	2.21474e-80		2.85622e-96		6.65746e-20
hsa-miR-6810-3p		miRNA	0	11.8	0	0	12.2	0	13.5265		-13.5265	6.02013e-09		1.5448e-14	3.0297e-17	2.92025e-27
hsa-miR-6842-5p		miRNA	0	0	9.4	0	0	9.4
hsa-miR-6849-3p		miRNA	0	0.2	0	0	0.2	0							0.816584	0.000145898
hsa-miR-7-1-3p		miRNA	0	23.4	1.4	0	26.4	1.4	14.5142	10.4512	-4.06301	3.54519e-19	0.331876	3.17343e-27		4.36764e-24
hsa-miR-7-5p		miRNA	25	0.8	108	26	0.8	109	-4.96578	2.11103	7.07682	1.33306e-106	3.87461e-26	5.20325e-76
hsa-miR-7108-5p		miRNA	0	14.4	0	0	14.8	0	13.8138		-13.8138	7.29203e-11		4.48796e-17		2.85622e-96
hsa-miR-744-5p		miRNA	0.2	0.2	0.2	0.2	0.2	0.2	0	0	0	0.113176	0.166365	0.926582		1.5448e-14
hsa-miR-760		miRNA	0.4	105.4	19.6	0.4	115	19.6	8.04166	5.61471	-2.42695	5.72978e-79	0.0469349	1.07729e-113
hsa-miR-766-3p		miRNA	0	14.2	0	0	15.2	0	13.7936		-13.7936	3.72603e-11		1.87375e-17
hsa-miR-769-5p		miRNA	0	0	16.4	0	0	17.8		14.0014	14.0014		1.72199e-13	3.77829e-22	0.331876	3.17343e-27
hsa-miR-7702		miRNA	0.2	12.2	0	0.2	13.4	0	5.93074		-13.5746	1.86077e-08		1.01167e-15	3.87461e-26	5.20325e-76
hsa-miR-7705		miRNA	0	13.6	0	0	14.6	0	13.7313		-13.7313	1.02212e-10		6.98874e-17		4.48796e-17
hsa-miR-7852-3p		miRNA	0	0	0.2	0	0	0.2							0.166365	0.926582
hsa-miR-874-3p		miRNA	0	3.8	0	0	3.8	0	11.8918		-11.8918	0.00947075		1.83221e-05	0.0469349	1.07729e-113
hsa-miR-877-3p		miRNA	0	0.6	0	0	0.6	0								1.87375e-17
hsa-miR-877-5p		miRNA	0.2	1.6	0.2	0.2	1.6	0.2	3		-3	0.297839		0.0100556	1.72199e-13	3.77829e-22
hsa-miR-889-3p		miRNA	0.2	0.2	0	0.2	0.2	0	0			0.113176				1.01167e-15
hsa-miR-891b		miRNA	0	0	0.2	0	0	0.2								6.98874e-17
hsa-miR-9-3p		miRNA	51.6	332.6	337.2	56.6	365	619	2.68835	2.70816	0.0198164	0.536453	1.92209e-57	6.68748e-112
hsa-miR-9-5p		miRNA	0.2	10	0	0.2	10	0	5.64386		-13.2877	4.97283e-06		2.62391e-12		1.83221e-05
hsa-miR-92a-1-5p		miRNA	0	0.2	0	0	0.2	0
hsa-miR-92a-3p		miRNA	1026.2	13601.6	8615.6	1139.2	19835.4	12637	3.72839	3.06964	-0.658753	0	0	0		0.0100556
hsa-miR-92b-3p		miRNA	190.4	546.6	283.4	254.2	683.2	452.4	1.52145	0.573806	-0.947646	1.44672e-275	0	3.19184e-52
hsa-miR-92b-5p		miRNA	0.2	18	27.8	0.2	18.2	31	6.49185	7.11894	0.627088	5.85135e-12	3.61456e-22	1.93584e-07
hsa-miR-93-5p		miRNA	20.4	81.2	155.8	20.6	84.2	156.8	1.99291	2.93305	0.940144	4.55826e-08	0.00059378	1.62236e-31	1.92209e-57	6.68748e-112
hsa-miR-941		miRNA	0.2	207.2	51.6	0.2	229	55.6	10.0168	8.01123	-2.00558	6.32456e-146	1.31415e-28	8.54282e-135		2.62391e-12
hsa-miR-942-5p		miRNA	0	0.8	4.6	0	0.8	4.6			2.52356			0.858064
hsa-miR-96-5p		miRNA	0.8	20.2	14	0.8	21	14.2	4.65821	4.12928	-0.528928	2.0434e-07	0.000129597	0.158886	0	0
hsa-miR-98-5p		miRNA	32.4	406.2	31.8	37.4	441.6	148.8	3.64812	-0.026967	-3.67509	5.38093e-36	3.94088e-120	0	0	3.19184e-52
hsa-miR-99a-5p		miRNA	1682	3947	3044.4	1946.8	4828.8	3796.6	1.23058	0.85598	-0.374599	0	0	0	3.61456e-22	1.93584e-07
hsa-miR-99b-3p		miRNA	0	14.4	0	0	15.2	0	13.8138		-13.8138	3.72603e-11		1.87375e-17	0.00059378	1.62236e-31
hsa-miR-99b-5p		miRNA	857.2	949.8	677.4	1075.6	1050.2	813.8	0.147992	-0.339624	-0.487616	0	0	2.16152e-134	1.31415e-28	8.54282e-135
novel-hsa-miR100-5p		miRNA	0	0	0.4	0	0	0.4								0.858064
novel-hsa-miR104-5p		miRNA	0	0.6	0.4	0	0.6	0.4			-0.584963			0.801753	0.000129597	0.158886
novel-hsa-miR110-3p		miRNA	0	0	19.6	0	0	20.6		14.2586	14.2586		1.60878e-15	5.96979e-25	3.94088e-120	0
novel-hsa-miR115-5p		miRNA	0	5.4	0.4	0	5.6	0.4	12.3987		-3.75489	0.00046089		1.80923e-06	0	0
novel-hsa-miR116-5p		miRNA	1.4	20.8	139.8	2.4	22.8	149.8	3.89308	6.64179	2.74871	0.0666525	3.58897e-84	8.31705e-133		1.87375e-17
novel-hsa-miR121-5p		miRNA	2.2	30	14.4	2.2	30.4	14.6	3.76939	2.71049	-1.05889	6.61355e-05	0.659558	1.02618e-08	0	2.16152e-134
novel-hsa-miR122-3p		miRNA	1.8	0	0	1.8	0	0	-10.8138	-10.8138		3.25322e-09	2.40718e-08
novel-hsa-miR130-3p		miRNA	0	0	0.4	0	0	0.4								0.801753
novel-hsa-miR138-5p		miRNA	0.2	0	0.2	0.2	0	0.2		0			0.166365		1.60878e-15	5.96979e-25
novel-hsa-miR14-5p		miRNA	6.8	0	0.4	6.8	0	0.4	-12.7313	-4.08746		3.06763e-26	8.17975e-28			1.80923e-06
novel-hsa-miR146-3p		miRNA	0	0	20.4	0	0	21.2		14.3163	14.3163		5.89711e-16	1.54145e-25	3.58897e-84	8.31705e-133
novel-hsa-miR148-3p		miRNA	0	0	1.2	0	0	1.2		10.2288	10.2288		0.44384	0.0163237	0.659558	1.02618e-08
novel-hsa-miR149-5p		miRNA	0	0.2	0	0	0.2	0							2.40718e-08
novel-hsa-miR15-3p		miRNA	0	0.2	0	0	0.2	0
novel-hsa-miR162-3p		miRNA	56.8	0	52.4	61.6	0	54	-15.7936	-0.116324	15.6773	1.8972e-139	4.9326e-156	5.7489e-54	0.166365
novel-hsa-miR171-5p		miRNA	0	0	20	0	0	22.4		14.2877	14.2877		8.02863e-17	1.07383e-26	8.17975e-28
novel-hsa-miR181-3p		miRNA	0.2	0	64.4	0.2	0	70.6		8.33092	15.9748		2.98897e-50	1.41085e-66	5.89711e-16	1.54145e-25
novel-hsa-miR185-5p		miRNA	0	0.4	0	0	0.4	0							0.44384	0.0163237
novel-hsa-miR188-5p		miRNA	0.2	0.2	0	0.2	0.2	0	0			0.113176
novel-hsa-miR189-5p		miRNA	82.6	292.4	490.8	90.4	323.6	639.2	1.82373	2.57092	0.747192	9.1616e-54	4.92068e-07	1.12691e-154
novel-hsa-miR190-5p		miRNA	0	10.8	0	0	14	0	13.3987		-13.3987	2.8121e-10		2.65107e-16	4.9326e-156	5.7489e-54
novel-hsa-miR191-5p		miRNA	0	6.2	0	0	6.6	0	12.5981		-12.5981	8.36129e-05		1.1038e-08	8.02863e-17	1.07383e-26
novel-hsa-miR199-5p		miRNA	0	0.2	0.2	0	0.2	0.2							2.98897e-50	1.41085e-66
novel-hsa-miR200-5p		miRNA	0.2	0.2	0	0.2	0.2	0	0			0.113176
novel-hsa-miR208-3p		miRNA	0	9.8	0	0	9.8	0	13.2586		-13.2586	3.54748e-07		4.18859e-12
novel-hsa-miR209-3p		miRNA	0	0.2	24	0	0.2	24.8		14.5507	6.90689		1.56267e-18	1.91451e-31	4.92068e-07	1.12691e-154
novel-hsa-miR21-5p		miRNA	0	0	0.4	0	0	0.4								2.65107e-16
novel-hsa-miR233-5p		miRNA	0	0.2	0	0	0.2	0								1.1038e-08
novel-hsa-miR235-3p		miRNA	0	0	28.4	0	0	29		14.7936	14.7936		1.63948e-21	6.80788e-33
novel-hsa-miR237-3p		miRNA	0.2	0	0	0.2	0	0
novel-hsa-miR239-5p		miRNA	0.2	0	0.8	0.2	0	0.8		2			0.692094			4.18859e-12
novel-hsa-miR242-5p		miRNA	0	0.2	0	0	0.2	0							1.56267e-18	1.91451e-31
novel-hsa-miR247-5p		miRNA	0	0	12.8	0	0	13
novel-hsa-miR254-3p		miRNA	0	0	0.4	0	0	0.4
novel-hsa-miR255-5p		miRNA	3.2	2.4	0.4	3.2	2.4	0.4	-0.415037	-3	-2.58496	5.23459e-12	4.6066e-14	0.0116721	1.63948e-21	6.80788e-33
novel-hsa-miR26-3p		miRNA	6	0.2	0	7.4	0.2	0	-4.90689	-12.5507		4.31249e-31	1.83886e-25
novel-hsa-miR26-5p		miRNA	0.4	0.2	10.8	0.4	0.2	12.6	-1	4.75489	5.75489	0.00934601	3.23346e-06	3.53469e-17	0.692094
novel-hsa-miR260-5p		miRNA	0.8	36.6	215.6	0.8	38.2	233.2	5.5157	8.07414	2.55844	9.01851e-19	1.5785e-162	1.95772e-198
novel-hsa-miR264-3p		miRNA	1343.2	5657.2	9354.4	1589.6	8435	12255.2	2.07441	2.79997	0.725557	6.13443e-152	1.20225e-10	0
novel-hsa-miR27-5p		miRNA	0	0.2	0	0	0.2	0
novel-hsa-miR274-3p		miRNA	0.2	0	12	0.4	0	12.4		5.90689	13.5507		3.23346e-06	1.80639e-16	4.6066e-14	0.0116721
novel-hsa-miR278-3p		miRNA	0	0	0.2	0	0	0.2							1.83886e-25
novel-hsa-miR281-3p		miRNA	0	8.6	0	0	9	0	13.0701		-13.0701	1.37106e-06		2.82533e-11	3.23346e-06	3.53469e-17
novel-hsa-miR283-5p		miRNA	0	0	0.2	0	0	0.4							1.5785e-162	1.95772e-198
novel-hsa-miR285-5p		miRNA	0.2	0.4	146.4	0.2	0.4	226.2	1	9.5157	8.5157	0.234713	6.64338e-145	2.72179e-219	1.20225e-10	0
novel-hsa-miR286-3p		miRNA	0	0.2	0.2	0	0.2	0.2			0			0.926582
novel-hsa-miR289-5p		miRNA	0.4	0	0	0.4	0	0							3.23346e-06	1.80639e-16
novel-hsa-miR293-5p		miRNA	0.2	0	0.4	0.2	0	0.4		1			0.325383
novel-hsa-miR294-3p		miRNA	0	0.4	0	0	0.4	0								2.82533e-11
novel-hsa-miR30-3p		miRNA	90	0	0	103	0	0	-16.4576	-16.4576		1.20728e-202	7.72532e-186
novel-hsa-miR302-5p		miRNA	0	0	1	0	0	1		9.96578	9.96578		0.589072	0.032876	6.64338e-145	2.72179e-219
novel-hsa-miR306-3p		miRNA	82.4	0	47	94.6	0	50.8	-16.3304	-0.809984	15.5204	1.41479e-190	4.2818e-297	1.95609e-51		0.926582
novel-hsa-miR311-5p		miRNA	0	0.2	0.2	0	0.2	0.2			0			0.926582
novel-hsa-miR35-5p		miRNA	0.2	0	11.2	0.2	0	11.6		5.80735	13.4512		1.25739e-07	1.33996e-15	0.325383
novel-hsa-miR48-3p		miRNA	0	0.2	0	0	0.2	0
novel-hsa-miR53-3p		miRNA	0	0	20.8	0	0	22.6		14.3443	14.3443		5.8146e-17	6.98403e-27	7.72532e-186
novel-hsa-miR54-5p		miRNA	0	0.2	10.8	0	0.2	11		13.3987	5.75489		2.13565e-08	1.86545e-15	0.589072	0.032876
novel-hsa-miR62-3p		miRNA	0	0	0.2	0	0	0.2							4.2818e-297	1.95609e-51
novel-hsa-miR68-5p		miRNA	0	9.8	0.2	0	11.8	0.2	13.2586		-5.61471	1.17953e-08		2.03498e-14		0.926582
novel-hsa-miR80-5p		miRNA	2.2	3.2	97	2.2	3.2	106.8	0.540568	5.46241	4.92184	2.65342e-06	4.68637e-55	4.64929e-136	1.25739e-07	1.33996e-15

## Sheet: qPCR
hsa-miR-197-3p	hsa-miR-24-3p	hsa-miR-3184-3p
1	1	1
1	0.38	0.47
0.49	0.48	0.47
0.6	1.73	1.85
2.3	0.33	0.38
0.4	1.1	1.09
1.46	0.68	0.9
1.02	0.53	0.65
0.85	1.13	1.3
1.5	0.8	0.9
0.8	0.7	1.1
1.4	0.9	0.7
0.87	0.46	0.7
3.93	2.27	2.77
1.74	0.98	1.16
8.98	6.51	7.51
8.48	7.05	7.66
1.6	1.26	1.31
37.44	24.39	37.24
32.65	23.62	28.68
14.44	9.94	10.99
12.2	8.5	10.9
13.4	11	11
11	6	10.8
1.09	0.2	0.38
2.32	1.07	2.25
3.06	2.04	1.26
0.8	0.86	0.16
2.08	3.12	2.18
2.83	3.02	1.54
2.06	2.04	4.81
1.07	3.12	2.77
4.17	2.12	1.67
3.14	2.18	0.69
0.74	0.31	0.54
3.26	1.13	2.49
